# Supplementary material for: Prevalence of pathogenic copy number variants among children conceived by donor oocyte
Source: Sci Rep. 2021 Mar 24;11:6752. doi: 10.1038/s41598-021-86242-x (PMC7991411; doi:10.1038/s41598-021-86242-x)
Supplement: Supplementary file 1 — Supplementary Information [file 41598_2021_86242_MOESM1_ESM.xlsx]

## Sheet: Table1
Table S1: Results of the array study in our cohort. All the CNVs here reported are heterozygous, except for those in the X-chromosome present in males.
Case number	Study reason/main clinical features	Sex	Fertilization	Copy number variation	Size (Mb)	Variant (HGVS v20.05; GRCh37)	Syndromea or dose-sensitive genesb
1	Newborn of 14 days of life with heaIVF disease, imperforate anus and mild dysmorphic features	M	NF	Deletion	1.6	NC_000016:g.(14892960_14892975)_(16520463_16520497)del	16p13.11 microdeletion syndrome
2	Fallot tetralogy and dysmorphic features	M	NF	Deletion	35.2	NC_000013:g.(30307575_30308816)_(65565963_65566094)del	COG3;DCLK1;FNDC3A;FOXO1;FRY;HSPH1;INTS6;KATNAL1;KBTBD6;LCP1;LINC00598;LRCH1;N4BP2L1;NBEA;PCDH17;PDS5B;RB1;SUGT1;TPT1;TRPC4;TSC22D1;ZC3H13
3	Newborn preterm (35 weeks) with hypotonia, renal dysplasia and respiratory distress	M	NF	Deletion	5.9	NC_000015:g.(22768701_22770421)_(28704021_28705281)del	Angelman syndrome
4	Newborn of 34 weeks of gestation with stenosis of choanae and branchial cyst	F	NF	Deletion	5.8	NC_000014:g.(60432175_60435953)_(66208048_66208060)del	FUT8;HIF1A;MAX;PPM1A;PPP2R5E;PRKCH;SIX1;SPTB;TRMT5;ZBTB1
5	Newborn with aortic stenosis and phenotype suggestive of Williams syndrome	F	NF	Deletion	4.36	NC_000007:g.(72347958_72347977)_(76709600_76711902)del	Williams-Beuren Syndrome (WBS)
6	Newborn with clinical suspicion of microdeletion 22q11	M	NF	Deletion	3.2	NC_000022:g.(18636746_18636749)_(21800471_21800797)del	22q11 deletion syndrome (DiGeorge syndrome)
7	Post-natal growth retardation, dysmorphic features and delayed psychomotor development	M	NF	Deletion	12.5	NC_000010:g.(122901064_122901467)_(135349506_135354972)del	10q26 deletion syndrome
8	Newborn with intrauterine growth retardation and hypotonia	M	dIVF	Deletion	19	NC_000002:g.(114383663_114384165)_(133339681_133339682)del	ACTR3;AMMECR1L;CLASP1;DPP10;GLI2;HS6ST1;INHBB;IWS1;MAP3K2;PTPN4;RABL2A;SAP130;TFCP2L1;TSN;WDR33
9	Newborn with intrauterine growth retardation and congenital anomalies	F	dIVF	Deletion	3.69	NC_000017:g.(16662914_16698289)_(20375507_20384920)del	Smith-Magenis syndrome
10	Suspicion of Tuberous Sclerosis and alpha thalassemia	F	NF	Deletion	2	NC_000016:g.(pter_85880)_(2146448_2146477)del	16p13.3 deletion syndrome
11	Microcephaly and lissencephaly	M	NF	Deletion	3.85	NC_000001:g.(241124523_241124638)_(244989179_244991981)del	1q43 deletion syndrome
12	Newborn with polymalformative syndrome	M	dIVF	Deletion	7.9	NC_000007:g.(13662013_13662781)_(21612752_21613209)del	Saethre-Chotzen syndrome
13	Congenital heaIVF disease and delayed psychomotor development	M	dIVF	Duplication (mosaicism)	39	NC_000002:g.(pter_12770)_(39589761_39601551)dup	ADAM17;ASAP2;ASXL2;ATAD2B;ATL2;BIRC6;CAD;CRIM1;DDX1;DNMT3A;DPYSL5;FOSL2;GRHL1;GTF3C2;KCNK3;KIF3C;MYCN;MYT1L;NCOA1;NRBP1;ODC1;PPM1G;PPP1CB;PUM2;RAB10;RNF144A;ROCK2;RPS7;RRM2;SOS1;SOX11;SPAST;SRSF7;STRN;TRIB2;WDR43;ZNF512;ZNF513
14	Newborn with dysmorphic feature, hypotonia and congenital heaIVF disease	F	NF	Deletion	0.567	NC_000017:g.(43622197_43645879)_(44212824_44213434)del	Koolen-De Vries syndrome
15	Neurodevelopmental disorder	F	NF	Deletion	9	NC_000008:g.(83455996_83459652)_(92384378_92384525)del	8q21.11 deletion syndrome
16	Neurodevelopmental disorder and congenital anomalies	F	NF	Deletion	20.3	NC_000004:g.(120998692_121005125)_(141317684_141318222)del	ADAD1;ANKRD50;CCNA2;ELF2;FAT4;NAA15;PHF17;RAB33B
17	Neurodevelopmental disorder and dysmorphic features	F	NF	Deletion	0.61	NC_000016:g.(29571494_29580020)_(30190029_30191848)del	16p11.2-p12.2 microdeletion syndrome
18	Neurodevelopmental disorder, heaIVF disease and microcephaly	M	dIVF	Deletion	3.1	NC_000022:g.(18645353_18648855)_(21800471_21800797)del	22q11 deletion syndrome (DiGeorge syndrome)
19	Newborn with coloboma, microphthalmia, anterior anus and delayed psychomotor development	M	aIVF	Duplication	1.58	NC_000022:g.(cen_17068186)_(18651673_18876630)dup	Cat-eye syndrome
20	Neurodevelopmental disorder	M	NF	Deletion	0.076	NC_000023:g.(74113046_74113429)_(74189689_74189700)del	Mental retardation, X-linked 98 (NEXMIF)
21	Syndromic short stature	F	NF	Deletion	3.7	NC_000001:g.(144880108_144880141)_(148662339_148662340)del	1q21.1 deletion syndrome
22	Psychomotor delay, heaIVF disease and dysmorphic features	M	NF	Deletion	1.5	NC_000007:g.(72697239_72697461)_(74209949_74212798)del	Williams-Beuren Syndrome (WBS)
23	Multiple congenital anomalies	F	aIVF	5 Deletions	2.1 1.37 1.26 5.3 0.188	NC_000002:g.(135313090_135313120)_(137456700_137456952)del, NC_000002:g.(165006848_165009616)_(166384944_166385112)del, NC_000002:g.(167084023_167084391)_(168343616_168347100)del, NC_000002:g.(168950265_168950280)_(174274856_174278829)del, NC_000002:g.(228706016_228706290)_(228894658_228894659)del	MCM6;UBXN4 SCN3A;SCN2A - STK39;LRP2;PPIG;UBR3;TLK1;DLX1;RAPGEF4 -
24	Norrie disease	M	NF	Deletion	0.48	NC_000023:g.(43366355_43366761)_(43848012_43855224)del	Contiguous gene syndrome (NDP, MAOA y MAOB)
25	Neurodevelopmental disorder	M	NF	Deletion	5.4	NC_000002:g.(194551251_194551371)_(199934255_199935066)del	SLC39A10;HECW2;SF3B1;HSPD1;MOB4
26	Syndromic phenotype	M	dIVF	Duplication	0.12	NC_000007:g.(98466007_98477603)_(98598926_98598942)dup	TRRAP
27	Neurodevelopmental disorder	F	NF	Deletion	5.03	NC_000013:g.(110080278_110080536)_(115107733_qter)del	Deletion 13q syndrome
28	Neurodevelopmental disorder	F	NF	Deletion	0.51	NC_000022:g.(50688319_50688321)_(51197766_51197775)del	Phelan- McDermid syndrome
29	Neurodevelopmental disorder	F	NF	Deletion	3.15	NC_000022:g.(18645353_18648855)_(21800471_21800797)del	22q11 deletion syndrome (DiGeorge syndrome)
30	Neurodevelopmental disorder	F	aIVF	Deletion	25.42	NC_000005:g.(pter_113576)_(25533991_25534354)del	Cri-Du-Chat syndrome
31	Neurodevelopmental disorder	M	NF	Duplication	0.76	NC_000009:g.(140513067_140513444)_(140764468_140765473)dup	EHMT1
32	Congenital heaIVF disease	F	NF	Deletion	3.15	NC_000022:g.(18645353_18648855)_(21800471_21800797)del	22q11 deletion syndrome (DiGeorge syndrome)
33	Polymalformative syndrome	F	NF	Deletion/Duplication	5.85 / 8	NC_000004:g.(185123448_185123497)_(190957460_190957473)del,NC_000020:g.(pter_61661)_(8085071_8085390)dup	Unbalanced subtelomeric translocation
34	Multiple congenital anomalies	F	NF	Deletion	1.41	NC_000007:g.(72718300_72723370)_(74136633_74141493)del	Williams-Beuren Syndrome (WBS)
35	Polymalformative syndrome	F	NF	Deletion	1.58	NC_000017:g.(pter_525)_(1576705_1576719)del	Microdeletion 17p13.3 syndrome
36	Multiple congenital anomalies	M	NF	Duplication	1.34	NC_000017:g.(14087787_14087918)_(15428902_15436894)dup	Charcot Marie Tooth syndrome
37	Neurodevelopmental disorder	F	NF	Deletion	0.13	NC_000014:g.(58794963_58801387)_(58931079_58931440)del	ARID4A
38	Multiple congenital anomalies	F	NF	Deletion	3.15	NC_000022:g.(18645353_18648855)_(21800471_21800797)del	22q11 deletion syndrome (DiGeorge syndrome)
39	Syndromic phenotype	M	Unknown	Deletion	1.44	NC_000007:g.(72713253_72713282)_(74154209_74154404)del	Williams-Beuren Syndrome (WBS)
40	Neurodevelopmental disorder	M	NF	Deletion	0.31	NC_000009:g.(27054441_27054606)_(27365427_27365539)del,NC_000012:g.(166333_173786)_(855852_856367)del	TEK
41	Psychomotor delay and dysmorphic features	M	NF	Deletion	3.8	NC_000016:g.(21113719_21113796)_(24922616_24922632)del	METTL9;PLK1;PRKCB;CACNG3;RBBP6;TNRC6A
42	Neurodevelopmental disorder	M	NF	Deletion	3.32	NC_000002:g.(58561079_58567023)_(61891970_61891987)del	Microdeletion 2p15p16.1 syndrome
43	Neurodevelopmental disorder	M	NF	Deletion	0.61	NC_000016:g.(29571494_29580020)_(30190029_30191848)del	MAZ;TAOK2
44	Multiple congenital anomalies	F	dIVF	Deletion	3.15	NC_000022:g.(18645353_18648855)_(21800471_21800797)del	22q11 deletion syndrome (DiGeorge syndrome)
45	Neurodevelopmental disorder	M	NF	Deletion	5	NC_000015:g.(23632310_23632677)_(28704050_28705281)del	Prader-Willi Syndrome (PWS)
46	Multiple congenital anomalies	F	dIVF	Deletion	1.33	NC_000017:g.(29018846_29025996)_(30352918_30354510)del	Chromosome 17q11.2 deletion Syndrome
47	Neurodevelopmental disorder	F	aIVF	Deletion	24.8	NC_000018:g.(53178819_53178890)_(78013728_qter)del	Deletion distal 18q syndrome
48	Multiple congenital anomalies	F	NF	Deletion	24.7	NC_000004:g.(61980_68345)_(24768183_24775342)del	Wolf Hirschhorn syndrome
49	Newborn with intrauterine growth retardation and congenital anomalies	M	dIVF	Deletion	0.83	NC_000006:g.(21396397_21396691)_(22231005_22231326)del	SOX4
50	Infant with hypotonia, dysmorphism, developmental delay and recurrent infections	M	NF	Duplication	0.76	NC_000023:g.(153028501_153028550)_(153792888_153792899)dup	Duplication Xq28 Syndrome
51	Growth retardation and delayed psychomotor development	F	NF	Deletion	68	NC_000023:g.(87111000_87112829)_(155081531_155081532)del	Turner Syndrome variant
52	Infant with hypotonia, dysmorphism, developmental delay.	M	NF	Duplication	0.66	NC_000023:g.(153027303_153027364)_(153703975_153703996)dup	Duplication Xq28 Syndrome
M: Male; F: Female; NF: natural fertilization; dIVF: donor oocyte in vitro fertilization; aIVF: autologous oocyte in vitro fertilization.
(a) Deletion or duplication syndromes with reference in OMIM database.
(b) Genes affected with low level of intolerance to loss-of-function mutations (pLI >= 0.9) obtained from ExAC (see Lek et al., 2016)20.
